# Supplementary material for: Monocyte Chemotactic Protein-1, Fractalkine, and Receptor for Advanced Glycation End Products in Different Pathological Types of Lupus Nephritis and Their Value in Different Treatment Prognoses
Source: PLoS One. 2016 Jul 26;11(7):e0159964. doi: 10.1371/journal.pone.0159964 (PMC4961285; doi:10.1371/journal.pone.0159964)
Supplement: S1 Data — (XLSX) [file pone.0159964.s001.xlsx]

## Sheet: Sheet1
UMCP1-PRO	UMCP1-NP	UMCP1-MIX		SMCP1-PRO	SMCP-1-NP	SMCP-1 MIX		UFKN-PRO	UFKN-NP	UFKN-MIX		SFKN-PRO	SFKN-NP	SFKN-MIX		SRAGE-PRO	SRAGE-NP	SRAGE-MIX
1874.05	652.435	309.56		320.32	123.506	188.193		9.502	2.528	3.226		1.737	2.528	1.87		3565.45	2471.36	1094.76
2009.43	97.1	87.722		4666.74	126.868	42.9439		2.528	1.448	4.259		1.404	1.448	1.333		2400.57	578.27	1852.1
478.26	682.034	171.84		240.493	48.108	93.227		1.784	0.916	8.908		1.537	0.916	3.847		1177.77	190.118	732.887
1372.51	1048.03	224.93		438.17	433.133	189.667		4.3	5.501	6.685		2.27	2.501	1.283		1655.24	3230.79	575.884
1792.94	350.29	1587.3		430.426	307.124	169.802		4.968	3.846	5.617		1.848	3.846	3.974		2508.46	1052.33	1858.8
1429.84	840.421	438.283		298.176	49.185	109.488		0.953	1	1.442		2.489	0.0621	2.761		1778.06	216.537	1035.92
1204.82	623.13	53.392		266.243	56.477	379.104		2.393	1.654	3.407		2	1.654	2.563		1293.22	1081.23	1544.8
725.475	331.94	64.155		388.212	131.029	161.752		1.627	1.595	2.916		3.445	1.595	2.346		1767.19	731.44	1063.25
603.21	230.64	511.03		78.567	141.584	1056.34		4.265	1.914	6.18		6.077	1.914	1.974		179.641	903.542	4905.77
543.201	387.51	581.206		124.883	82.0247	299.906		6.231	3.537	4.364		3.245	3.537	1.629		903.48	3482.62	911.54
797.35	239.018	2893.04		106.629	121.647	0.8145		2.376	1.405	3.227		3.023	1.405	2.036		25.696	3823.53	2588.41
1036.59	109.376	1385.22		430.343	576.891	142.969		1.879	1.938	2.008		1.073	1.938	1.583		2754.54	118.829	1027.59
2085.73	1253.29	190.037		719.002	129.018	321.016		3.407	8.618	0.99		2.136	1.618	2.378		1467.38	1006.79	539.082
142.073	1873.04	1214.58		292.784	78.798	450.019		3.478	3.76	6.091		3.871	3.76	3.252		872.783	854.002	690.498
2277.45	195.319	640.23		451.554	112.278	292.87		3.584	1.358	2.603		2.564	1.358	1.769		2760.97	719.682	844.707
2683.55	1487.87	255.179		396.018	262.941	126.229		3.442	4.095	10.509		1.026	2.095	2.967		3353.07	1159.03	1173.02
365.553	585.318	2308.92		1193.23	215.51	57.1006		2.471	3.528	7.442		3.58	3.528	4.1375		334.905	901.233	2061.68
880.7	1181.7	1533.29		121.105	247.384	170.869		1.713	3.701	1.298		2.399	3.701	3.573		4511.51	324.689	1957.03
974.46	56.362	330.46		108.085	11.6794	664.98		3.821	5.015	1.532		1.168	1.015	1.073		2403.57	1942.05	710.52
2482.31	90.925	579.26		328.12	55.971	457.056		1.772	2.442	1.039		2.407	2.442	2.226		5102.9	1755.42	3789.57
359.645	320.78	262.758		199.319	100.262	140.179		3.3	0.569	1.298		1.447	0.569	0.257		1896.39	722.341	670.47
1188.47	444.876	516.63		87.722	110.684	218.3		3.383	2.283	0.658		1.125	2.283	3.787		138.829	2033.17	1017.28
419.343	208.954	103.28		105.401	498.885	71.604		1.867	1.544	3.1		1.928	1.544	2.423		1858.8	1231.52	5272.06
742.863	305.48	564.265		354.728	108.079	1287.96		5.799	0.301	3.593		1.082	0.301	2.56		3087.88	421.93	353.983
2756.97	577.2	129.32		295.546	183.645	27.5446		2.589	0.436	4.937		1.455	0.436	2.548		4971.87	810.26	5492.69
520.542	941.25	217.33		49.051	144.554	40.3386		5.029	0.584	0.984		1.279	0.584	1.036		100.404	1736.84	1734.59
495.976	1298.06	153.92		155.162	293.06	76.814		2.364	0.872	1.028		2.016	0.872	0.85		1939.54	1859.61	1344.81
675.039	98.247	197.91		295.919	69.687	207.083		1.631	6.952	2.004		1.175	2.052	1.175		3976.05	2043.47	3896.78
2087.53	179.237	403.83		893.227	277.117	97.2334		6.48	1.752	0.673		1.627	1.752	1.877		1266.69	522.566	1384.55
1099.17	510.89	632.02		104.055	158.669	196.399		2.62	2.247	2.099		2.76	2.247	1.935		1693.21	1808.13	433.27
1795.18	673.2	1006.27		476.993	66.933	401.523		6.551	1.254	1.094		3.162	1.254	2.608		2519.23	837.353	551.265
1472.27	351.86	911.34		113.451	32.06	155.162		1.406	2.879	5.891		1.077	2.879	4.549		997.36	2558.28	1422.33
830.711	777.32	743.002		188.494	59.328	155.162		10.44	7.97	0.619		6.69	7.97	0.91		5012.42	1425.7	961.32
1968.77	1062.34	106.52		2379.21	24.7063	39.3868		11.376	4.761	1.969		5.273	4.761	1.798		462.609	1225.33	2103.86
33.452	95.33	130.765		310.372	116.625	433.295		1.532	0.3707	1.827		6.316	0.3707	1.104		394.172	306.44	844.03
1113.71	576.083	139.282		1119.48	115.248	290.055		4.278	0.762	7.631		2.34	0.762	2.385		398.673	1426.27	906.58
887.32	204.654	134.323		176.449	127.534	326.356		3.207	2.0451	0.641		3.001	2.0451	1.061		982.188	867.33	2197.48
2198.34	811.42	1034.67		257.361	149.571	357.091		7.209	0.5757	0.936		4.651	0.5757	0.642		4022.57	247.647	5560.55
1735.92	99.65	899.35		251.781	130.289	111.208		0.645	0.641	6.497		2.128	0.641	4.105		2067.83	711.56	836.668
230.57	329.65	307.39		46.367	455.331	329.536		4.992	0.8242	3.612		2.233	0.8242	2.63		546.584	862.91	1701.26
1168.25	100.892	129.525		88.81	334.746	58.5762		6.369	1.749	3.504		3.128	1.749	2.83		2755.1	2292.66	590.522
882.836	1562.1	898.267		214.343	261.796	420.66		6.67	0.446	4.82		4.25	0.446	2.3		912.205	1531.71	1562.03
387.345	230.55	612.19		235.045	583.795	936.72		0.411	0.5541	3.91		2.99	0.5541	2.07		833.14	350.678	1641.33
2068.32	574.28			441.504	324.322	273.315		3.231	0.651			2.613	4.991			1933.02	353.983
462.47	244.578			87.168	115.248			3.207	3.007			1.778	3.007			2245.49	166.797
1489.34	330.5			597.29	127.534			8.391	0.943			3.014	0.943			741.28	548.6
1037.57	713.59			319.33	149.571			7.898	2.888			2.65	2.888			1024.99	2156.01
745.484	242.232			32.46	130.289			6.343	3.957			3.211	2.957			1709.97	1470.52
823.3	498.2			164.433	455.331			2.224	2.581			2.078	2.581			1418.35	894.324
2834.66	396.88			634.016	334.746			7.431	2.596			3.155	2.596			5867.76	2349.38
783.62	189.04			71.6032	261.796			4.385	1.269			1.99	1.269			4985.23	2168.88
3869.45	381.56			466.614	593.795			5.678	2.728			5.025	2.728			5441.21	1200.55
1035.43	995.87			78.798	418.322			3.745				2.017				2639.18	984.441
843.291				123.439				3.572				3.406				4154.19
1137.86				357.802				3.896				2.247				793.226
1532.33				385.703				1.631				1.016				1822.84
393.02				75.903				3.784				3.069				984.441
93.471				306.8				1.186				2.754				1955.22
682.234				139.343				1.198				1.514				844.707
694.47				165.394				4.652				3.297				1631.63
1084.38				128.922				17.842				4.279				2734.79
539.34				293.06				5.441				3.812				205.668
194.38				135.893				1.2024				1.678				1702.55
396.003				116.516				1.859				1.367				2616.35
3087.44				54.479				4.59				3.371				2354.98
673.94				292.81				10.299				3.431				4720.95
2638.33				111.006				0.673				2.488				3171
1283.97				518.687				6.11				2.29				1391.45
674.435				485.632				1.6217				3.101				2805.26
873.24				138.552				1.602				0.799				614.252
1856.93				290.055				4.584				0.839				4711.02
1963.02				451.989				0.7486				1.562				2230.71
3053.49				217.904				6.054				6.428				1988.98
83.84				141.151				5.865				3.428				512.24
1573.24				207.083				3.601				1.175				1092.27
226.984				336.87				4.018				3.285				655.834
463.231				71.206				5.264				1.111				1211.79
1177.53				113.451				5.76				3.26				1359.17
3213.82				334.083				7.761				1.204				1984.36
961.28				152.634				3.101				2.357				582.527
1593.08				97.6569				4.181				1.386				1975.81
2785.45				133.06				1.027				0.079				1235.69
												2.56093

## Sheet: Sheet2
UMCP1-GP	UMCP1-PP		SMCP1-GP	SMCP1-PP		SRAGE-GP	SRAGE-PP
1874.05	1792.94		320.32	430.426		3565.45	2508.46
2009.43	673.94		4666.74	292.81		2400.57	4720.95
478.26	307.39		240.493	329.536		1177.77	1701.26
1372.51	175.98		438.17	58.713		1655.24
1429.84	97.1		298.176	51.734		1778.06	578.27
725.475	1204.82		388.212	266.243		1767.19	1293.22
603.21	581.206		378.567	299.906		2179.64	911.54
797.35	1808.08		106.629	155.657		25.696	399.27
1036.59	33.452		430.343	310.372		2754.54	394.172
2085.73	56.362		719.002	82.0247		1467.38	1942.05
2277.45	887.32		451.554	176.449		2760.97	982.188
2683.55	745.484		396.018	32.46		3353.07	1709.97
880.7	217.33		121.105	40.3386		4511.51	1734.59
2482.31	603.21		328.12	78.567		5102.9	179.641
359.645	331.94		199.319	140.285		1896.39	731.44
1188.47	142.073		87.722	292.784		138.829	872.783
419.343	190.037		105.401	321.016		1858.8	539.082
742.863	387.345		354.728	235.045		3087.88	833.14
2756.97	194.38		295.546	135.893		4971.87	1702.55
520.542	350.29		49.051	148.28		100.404	1052.33
495.976	543.201		155.162	124.883		1939.54	903.48
675.039	365.553		295.919	93.227		3976.05	334.905
2087.53	23.964		93.227	65.207		1266.69	641.33
558.93	64.155		104.055	161.752		1693.21	1063.25
1795.18	90.925		476.993	121.647		2519.23	1755.42
1472.27	255.179		113.451	126.229		997.36	1173.02
830.711	393.02		188.494	75.903		5012.42	984.441
1968.77	811.42		2379.21	177.117		462.609	247.647
1113.71	130.765		2119.48	333.295		398.673	844.03
2198.34	139.282		257.361	190.055		4022.57	906.58
1735.92	974.46		251.781	108.085		2067.83	2403.57
230.57	87.722		46.367	42.9439		546.584	1852.1
1168.25	694.47		88.81	165.394		2755.1	1631.63
2068.32	539.34		441.504	293.06		1933.02	205.668
462.47	632.02		87.168	196.399		2245.49	433.27
1489.34	911.34		897.29	155.162		741.28	1422.33
1037.57	83.84		319.33	141.151		1024.99	512.24
823.3	129.32		164.433	27.5446		1418.35	492.688
2834.66	882.836		634.016	214.343		5867.76	912.205
783.62	516.63		871.603	218.3		4985.23	1017.28
3869.45			466.614			5441.21
1035.43			378.798			2639.18
843.291			123.439			4154.19
1137.86			357.802			793.226
1532.33			385.703			1822.84
93.471			360.8			1955.22
682.234			139.343			844.707
1084.38			128.922			2734.79
396.003			116.516			2616.35
3087.44			94.479			2354.98
2638.33			111.006			3171
1283.97			518.687			1391.45
674.435			485.632			2805.26
873.24			438.552			614.252
1856.93			290.055			4711.02
1963.02			451.989			2230.71
3053.49			217.904			1988.98
1083.84			141.151			512.24
1573.24			207.083			1092.27
226.984			3966.87			655.834
463.231			71.206			1211.79
			113.451			1359.17
3213.82			334.083			1984.36
			152.634			582.527
			97.6569			1975.81
2785.45			293.06			1235.69
652.435			141.151			2471.36
682.034			746.772			190.118
1048.03			135.893			3230.79
840.421			98.328			216.537
623.13			288.051			1081.23
230.64			154.975			903.542
387.51			123.506			3482.62
239.018			126.868			3823.53
109.376			48.108			118.829
1253.29			433.133			1006.79
1873.04			907.462			854.002
195.319			49.185			719.682
1487.87			56.477			1159.03
585.318			131.029			901.233
1181.7			141.584			324.689
320.78			276.891			722.341
444.876			129.018			2033.17
208.954			78.798			1231.52
305.48			112.278			421.93
577.2			262.941			810.26
941.25			215.51			1736.84
1298.06			1147.38			1859.61
98.247			11.6794			2043.47
179.237			55.971			522.566
510.89			100.262			1808.13
673.2			110.684			837.353
351.86			498.885			2558.28
777.32			108.079			1425.7
1062.34			183.645			1225.33
95.33			144.554			306.44
576.083			293.06			1426.27
204.654			69.687			867.33
811.42			177.117			247.647
99.65			58.669			711.56
329.65			66.933			862.91
100.892			32.06			2292.66
1562.1			1459.33			1531.71
230.55			24.7063			350.678
574.28			116.625			353.983
244.578			115.248			166.797
330.5			127.534			548.6
713.59			149.571			2156.01
242.232			130.289			1470.52
498.2			455.331			894.324
910.54			334.746			2349.38
1896.64			261.796			2168.88
			583.795			1200.55
571.49			324.322			984.441
309.56			188.193			1094.76
171.84			393.227			732.887
224.93			189.667			575.884
1587.3			869.802			1858.8
438.283			109.488			1035.92
53.392			379.104			1544.8
511.03			1056.34			1905.77
2893.04			899.1			2588.41
1385.22			142.969			1027.59
190.037			1321.02			2139.08
1214.58			450.019			690.498
640.23			292.87			844.707
2308.92			57.1006			2061.68
1533.29			1170.87			1957.03
330.46			1058.27			710.52
579.26			457.056			3789.57
262.758			140.179			670.47
103.28			71.604			5272.06
564.265			988.312			353.983
153.92			76.814			1344.81
197.91			207.083			3896.78
403.83			97.2334			1384.55
1006.27			401.523			551.265
743.002			155.162			961.32
106.52			39.3868			2103.86
134.323			326.356			2197.48
1034.67			357.091			5560.55
899.35			111.208			836.668
129.525			58.5762			590.522
898.267			420.66			1562.03
			841.55			1641.33
419.36			1923.77			508.23
1010.89			693.238			872.53
1177.05			1154.48			414.664
20.883			132.202			471.59
34.625			64.848			2753.49
137.026			235.04			538.207
1074.25			380.123			2139.08
619.334			539.155			1080.05
780.21			101.119			2157.62
995.208			152.27			697.619
1072.33			676.051			1609.51
351.226			108.079			1602.21
741.229			207.083			3352.56
671.383			389.221			521.954
100.591			122.045
510.338			193.644			176.051
331.274			85.818			6738.3
